# Supplementary material for: Targeting the Metabolic Paradigms in Cancer and Diabetes
Source: Biomedicines. 2024 Jan 17;12(1):211. doi: 10.3390/biomedicines12010211 (PMC10813379; doi:10.3390/biomedicines12010211)
Supplement: Supplementary file 1 [file biomedicines-12-00211-s001.zip]

Archive with 1 entries (1 files):
- biomedicines-2773753-supplementary.xlsx
